# Supplementary material for: Lung ultrasound in the diagnosis of pneumonia in children: proposal for a new diagnostic algorithm
Source: PeerJ. 2015 Nov 10;3:e1374. doi: 10.7717/peerj.1374 (PMC4647554; doi:10.7717/peerj.1374)
Supplement: Supplemental Information 1 [file peerj-03-1374-s001.xls]

## Sheet: Raw data
Nr	Patient nr	Male/Female	Age (Months)	Age (Years)	Lenght of Stay (days)	Pneumonia	LUS	air bronchogram	fluid bronchogram	Superficial fluid alveologram	CR
1	1	1	43	3.58333	8	1	1	1	1	1	1
2	2	1	32	2.66667	6	1	1	1	1	0	1
3	3	2	35	2.91667	3	1	1	1	0	1	1
4	4	2	6	0.5	10	1	1	1	0	1	1
5	5	2	77	6.41667	3	1	1	1	0	1	1
6	6	2	26	2.16667	4	1	1	0	0	1	0
7	7	1	24	2	8	1	1	1	0	1	1
8	8	1	30	2.5	4	1	1	1	1	0	1
9	9	2	12	1	4	1	1	1	0	1	1
10	10	1	35	2.91667	4	1	1	1	0	1	0
11	11	1	87	7.25	6	1	1	1	1	0	1
12	12	1	135	11.25	3	1	1	1	1	0	1
13	13	1	64	5.33333	7	1	1	1	0	1	1
14	14	1	102	8.5	8	1	1	1	1	0	1
15	15	1	27	2.25	5	1	1	1	0	1	1
16	16	2	3	0.25	10	1	1	1	1	0	1
17	17	1	150	12.5	5	1	1	1	1	0	1
18	18	2	52	4.33333	7	1	1	1	0	1	1
19	19	2	98	8.16667	7	1	1	1	0	1	1
20	20	2	41	3.41667	8	1	1	1	0	1	0
21	21	2	51	4.25	4	1	1	1	0	1	1
22	22	2	17	1.41667	6	1	1	1	0	1	1
23	23	1	28	2.33333	3	1	0	0	0	1	1
24	24	2	43	3.58333	14	1	1	1	0	0	0
25	25	2	87	7.25	5	1	1	1	0	1	1
26	26	2	28	2.33333	7	1	1	1	0	1	1
27	27	1	3	0.25	6	1	1	1	0	1	1
28	28	1	29	2.41667	4	1	1	1	0	1	1
29	29	1	21	1.75	4	1	0	0	0	0	0
30	30	2	2	0.166667	10	0	0	0	0	0	0
31	31	1	130	10.8333	4	0	0	0	0	0	0
32	32	1	40	3.33333	5	0	0	0	0	0	0
33	33	2	42	3.5	6	0	0	0	0	0	0
34	34	1	36	3	5	0	0	0	0	0	0
35	35	1	30	2.5	5	0	0	0	0	0	0
36	36	2	5	0.416667	3	0	0	0	0	0	0
37	37	2	7	0.583333	6	0	0	0	0	0	0
38	38	2	8	0.666667	4	0	0	0	0	0	1
39	39	1	49	4.08333	4	0	0	0	0	0	0
40	40	2	5	0.416667	10	0	0	0	0	0	0
41	41	1	17	1.41667	2	0	0	0	0	0	0
42	42	1	20	1.66667	5	0	0	0	0	0	0
43	43	2	41	3.41667	4	0	1	0	0	1	0
44	44	2	2	0.166667	7	0	0	0	0	0	0
45	45	2	107	8.91667	3	0	0	0	0	0	0
46	46	1	9	0.75	7	0	0	0	0	0	0
47	47	2	2	0.166667	10	0	0	0	0	0	0
48	48	2	7	0.583333	10	0	0	0	0	0	0
49	49	1	12	1	6	0	0	0	0	0	0
50	50	1	77	6.41667	4	0	0	0	0	0	0
51	51	1	90	7.5	7	0	0	0	0	0	0
52	52	1	35	2.91667	6	0	0	0	0	0	0

## Sheet: Legend
Nr	Patient nr	Male/Female	Age (Months)	Age (Years)	Lenght of Stay (days)	Pneumonia	LUS	air bronchogram	fluid bronchogram	Superficial fluid alveologram	CR
		1=male 2=female				1=positive 0=negative	1=positive 0=negative	1=present 0=assent	1=present 0=assent	1=present 0=assent	1=positive 0=negative
